# Supplementary material for: Predominance of antimicrobial resistance genes and high-risk clones among Gram negatives from clinical sources in Accra-Ghana
Source: PLoS One. 2026 Apr 16;21(4):e0344837. doi: 10.1371/journal.pone.0344837 (PMC13086430; doi:10.1371/journal.pone.0344837)
Supplement: S1 Table — (XLSX) [file pone.0344837.s001.xlsx]

## Sheet: Enterobacterales
GENOTYPIC CHARACTERISTICS OF ENTEROBACTERALES ISOLATES RECOVERED FROM CLINICAL SOURCES IN GHANA
Sample_ID	Organism	Source	MLST	Plasmid	Serotype	Phylogroup	AMR genes	AMR Chromosomal Point Mutations	Virulence genes
Isolate_1	Enterobacter cloacae	Urine	ST1	IncFIA(HI1)	nd	nd	aadA1, aph(3'')-Ib, aph(6)-Id, blaCMH-3, blaDHA-1, dfrA15, fosA, qacE, qnrB4, sul1		nd
Isolate_2	Enterobacter hormaechei	Urine	ST2157	nd	nd	nd	blaACT-7,fosA		iroN
Isolate_3	Enterobacter roggenkampii	Urine	ST131	IncFIB(K), IncY	nd	nd	aadA2, blaDHA-1, blaMIR-1, catA1, dfrA12, fosA, mph(A), qacE, qnrB4, sul1, tet(A)		nd
Isolate_4	Escherichia coli	Urine	ST449	IncFIB(AP001918), IncFII(pRSB107)	O15:H18	D	aadA1, blaOXA-1, catA1, dfrA7, mdf(A), qacE, sul1, tet(B)	gyrA(p.S83L), parC(p.S57T)	aar, afaD, aggC, air, chuA, fyuA, gad, irp2, iss, kpsE, kpsMII_K5, lpfA, ompT, terC
Isolate_5	Escherichia coli	Urine	ST427	nd	O112ac:H21	B1	mdf(A)		gad, iss, lpfA, ompT, terC
Isolate_6	Escherichia coli	Urine	ST38	IncFIA, IncFIB(AP001918), IncFIC(FII), IncFII(pSE11)	O153:H14	D	aadA1, aph(3'')-Ib, aph(6)-Id, blaTEM-1C, dfrA1, mdf(A), qacE, sitABCD, sul1, sul2, tet(A)		afaA, afaB, afaC, afaD, afaE, air, chuA, eilA, fyuA, gad, hra, iha, irp2, iucC, iutA, kpsE, kpsMII_K52, sitA, terC, traT
Isolate_7	Klebsiella pneumonia	Blood	ST6236	nd	K38:O3b	nd	OqxA, OqxB, blaSHV-185, fosA		iutA
Isolate_8	Klebsiella pneumoniae	Urine	ST17	IncFIB(K), IncFII(K)	K19:O2afg	nd	OqxA, OqxB, blaDHA-1, blaSHV-172, blaSHV-94, blaSHV-96, fosA, qacE, qnrB4, sul1		iutA, traT
Isolate_9	Klebsiella pneumoniae	Urine	ST17	Col(pHAD28), Col440I, IncFIB(K), IncFII(K), IncN, IncY	unk:O5	nd	OqxA, OqxB, aac(3)-IIa, aadA2b, blaCTX-M-15, blaSHV-172, blaSHV-94, blaSHV-96, blaTEM-1B, catA2, dfrA14, dfrA16, fosA, qacE, qnrS1, sul1, sul2, tet(D)		fyuA, irp2, iutA, traT
Isolate_10	Klebsiella pneumoniae	Urine	ST1107	Col440I, IncFIB(K), IncFII(pKP91)	unk:O1	nd	OqxA, OqxB, blaSHV-164, blaSHV-59, fosA5	acrR(p.F172S, p.F197I, p.G164A, p.K201M, p.L195V, p.P161R, p.R173G), ompK36(p.A217S, p.D224E, p.E232R, p.F207W, p.L191S, p.L228V, p.L59V, p.N218H, p.N49S), ompK37(p.I128M, p.I70M)	iutA, traT
Isolate_11	Klebsiella pneumoniae	Urine	ST6177	nd	unk:O3b	nd	OqxA, OqxB, blaSHV-145, blaSHV-179, blaSHV-194, blaSHV-199, blaSHV-26, blaSHV-78, blaSHV-98, fosA		iutA
Isolate_12	Klebsiella pneumoniae	Urine	ST39	Col(pHAD28), Col440I, IncFIA(HI1), IncFIB(K), IncFII, IncFII(K), IncR, repA(pKOX)	unk:O2afg	nd	ARR-3, OqxA, OqxB, aac(3)-IIa, aac(6')-Ib-cr, aadA16, aph(3'')-Ib, aph(6)-Id, blaCTX-M-15, blaSHV-40, blaSHV-56, blaSHV-79, blaSHV-85, blaSHV-89, blaTEM-1B, catA2, dfrA27, erm(B), fosA, mph(A), qacE, qnrB2, sul1, sul2, tet(D)		fyuA, irp2, iutA, traT
Isolate_13	Klebsiella pneumoniae	Urine	ST147	Col(MG828), Col(pHAD28), Col440I, IncFIA(HI1), IncFIB(K)(pCAV1099-114), IncFII, IncHI1B(pNDM-MAR), IncR	K10:O3/O3a	nd	OqxA, OqxB, aac(3)-IIa, aac(6')-Ib-cr, aadA1, blaCTX-M-15, blaOXA-1, blaSHV-11, blaSHV-67, blaTEM-104, blaTEM-1B, catA1, catB3, dfrA15, erm(B), fosA, mph(A), qacE, sul1, sul2, tet(D)		iutA, traT
Isolate_14	Klebsiella pneumoniae	Urine	ST6178	IncFIA(HI1)	unk:O1	nd	OqxA, OqxB, blaSHV-40, blaSHV-56, blaSHV-79, blaSHV-85, blaSHV-89, fosA		iutA, traT
Isolate_15	Klebsiella pneumoniae	Urine	ST6236	nd	K38:O3b	nd	OqxA, OqxB, blaSHV-185, fosA		iutA
Isolate_16	Klebsiella pneumoniae	Urine	ST133	Col(IRGK), Col440I, IncFIB(K), IncFIB(pKPHS1)	unk:unk	nd	OqxA, OqxB, aac(3)-IIa, aadA1, aph(3'')-Ib, aph(6)-Id, blaCTX-M-15, blaSCO-1, blaSHV-75, blaTEM-1B, catA2, dfrA14, fosA, qacE, qnrB1, sul1, sul2, tet(D)	acrR(p.F172S, p.F197I, p.G164A, p.K201M, p.L195V, p.P161R, p.R173G), ompK36(p.L59V, p.N49S, p.T184P), ompK37(p.I128M, p.I70M)	fyuA, irp2, iutA, traT
Isolate_17	Klebsiella quasipneumoniae	Urine	ST841	Col(pHAD28), Col440I, IncFIB(K), IncR	unk:O2a	nd	OqxA, OqxB, blaOKP-B-15, blaOKP-B-2, catA1, fosA, tet(A)	acrR(p.F172S, p.F197I, p.K201M, p.L195V, p.P161R, p.R173G), ompK36(p.A183S, p.A217S, p.D224E, p.F207W, p.L191Q, p.L59V, p.N49S), ompK36+ompK36(p.N304E), ompK37(p.I128M, p.I70M)	iutA
Isolate_18	Salmonella enterica	Blood	ST9685	nd	Lille (7:z38)	nd	aac(6')-Iaa, fosA7		sseJ, steB, sifB, steA, ssaU, ssaT, ssaS, ssaR, ssaQ, ssaP, ssaO, ssaN, ssaV, ssaM, ssaL, ssaK, ssaJ, ssaI, ssaH, ssaG, sseG, sseF, sscB, sseE, sseD, sseC, sscA, sseB, sseA, ssaE, ssaD, ssaC, spiC/ssaB, sifA, sseL, faeC, faeD, faeE, slrP, sopE2, entA, entB, fepG, fepC, pipB2, mig-14, orgC, orgB, orgA, prgK, prgJ, prgI, prgH, sptP, sicP, sipA/sspA, sipD, sipC/sspC, sipB/sspB, sicA, spaS, spaR, spa…
Isolate_19	Salmonella enterica	Blood	ST2	IncFIA(HI1), IncHI1A, IncHI1B(R27)	Typhi (9:d)	nd	aac(6')-Iaa, blaTEM-1B, catA1, dfrA15, qacE, sul1, tet(B)	gyrA(p.S83Y)	sspH2, sopD2, fimI, fimC, fimD, fimH, fimF, fepC, fepG, slrP, mig-14, pipB2, mgtC, mgtB, misL, sifB, steA, sopE2, ompA, sifA, sopA, sopB/sigD, spiC/ssaB, ssaC, ssaD, ssaE, sseA, sseB, sscA, sseC, sseD, sseE, sscB, sseF, sseG, ssaG, ssaH, ssaI, ssaJ, ssaK, ssaL, ssaM, ssaV, ssaN, ssaO, ssaP, ssaQ, ssaR, ssaS, ssaT, ssaU, cdtB, tviB, tviC, tviD, tviE, vexA, vexB, vexC, vexD, vexE, csgC, csgA, csgB,…
Isolate_25	Escherichia coli	Wound	ST2006	Col(MG828), Col156, IncFIA, IncFIB(AP001918), IncFII(pAMA1167-NDM-5), IncFII(pRSB107)	O9a:H23	B1	aadA1, aadA2, blaCTX-M-15, catA1, cmlA1, dfrA12, erm(B), mdf(A), mph(A), qacE, sul1, sul3, tet(B)	gyrA(p.D87N, p.S83L), parC(p.S80I), parE(p.S458A)	astA, gad, iss, lpfA, terC, traT
Isolate_26	Providencia vermicola	Wound	n.s.a	nd	nd	nd	ARR-2, aac(6')-Ib-cr, aadA1, aph(3')-VI, blaDHA-1, blaNDM-1, blaOXA-10, dfrA14, qacE, qnrA1, rmtC, sul1		nd
Isolate_28	Escherichia coli	Wound	ST156	nd	O10:H28	B1	blaCTX-M-15, blaTEM-1B, catA1, dfrB4, mdf(A), qacE, qepA2, sul1, tet(B)	gyrA(p.D87N, p.S83L), parC(p.E84K, p.S80I)	gad, hra, iss, lpfA, terC
Isolate_29	Escherichia coli	Wound	ST156	nd	O10:H28	B1	blaCTX-M-15, blaTEM-1B, catA1, dfrB4, mdf(A), qacE, qepA2, sul1, tet(B)	gyrA(p.D87N, p.S83L), parC(p.E84K, p.S80I)	gad, hra, iss, lpfA, terC
Isolate_33	Escherichia coli	Pus	ST10	Col(BS512), IncFIA, IncFIB(AP001918), IncFII, IncM2, IncX4	O101:H10	A	aac(6')-Ib-cr, aadA5, blaCTX-M-15, blaOXA-1, catB3, dfrA17, erm(B), mdf(A), mph(A), qacE, sul1, tet(B)	gyrA(p.D87N, p.S83L), parC(p.S80I), parE(p.S458A)	fyuA, gad, irp2, terC, traT
Isolate_34	Klebsiella pneumoniae	Wound	ST15	Col(pHAD28), ColpVC, IncFIB(K), IncFII(K), IncFII(SARC14), IncFII(Yp)	K8:O1	nd	OqxA, OqxB, aac(3)-IIa, aac(6')-Ib-cr, aph(3'')-Ib, aph(6)-Id, blaCTX-M-15, blaOXA-1, blaSHV-106, blaSHV-28, blaTEM-1B, catB3, fosA, qnrB1, sul2, tet(A)		iutA, traT
Isolate_35	Klebsiella pneumoniae	Wound	ST147	Col(pHAD28),IncFIB(K)(pCAV1099-114), IncFIB(pKPHS1), IncFIB(pQil), IncR	K64:O2a	nd	ARR-3, OqxA, OqxB, aac(6')-Ib-cr, aac(6')-Ib3, aadA1, blaCTX-M-15, blaNDM-1, blaOXA-1, blaOXA-9, blaSHV-11, blaSHV-67, blaTEM-1A, catB3, fosA, qacE, qnrS1, sul1		fyuA , irp2, iutA
Isolate_36	Escherichia coli	Wound	ST2006	Col(MG828), Col156, IncFIA, IncFIB(AP001918), IncFII(pAMA1167-NDM-5), IncFII(pRSB107)	O9a:H23	B1	aadA1, aadA2, blaCTX-M-15, catA1, cmlA1, dfrA12, erm(B), mdf(A), mph(A), qacE, sul1, sul3, tet(B)	gyrA(p.D87N, p.S83L), parC(p.S80I), parE(p.S458A)	astA, gad, iss, lpfA, terC, traT
Isolate_37	Proteus mirabilis	Wound	n.s.a	nd	nd	nd	aadA2b, aph(3'')-Ib, aph(6)-Id, cat, dfrA32, ere(A), floR, sul2, tet(C), tet(J)		nd
Isolate_39	Escherichia coli	Wound	ST2006	Col(MG828), Col156, IncFIA, IncFIB(AP001918), IncFII(pAMA1167-NDM-5), IncFII(pRSB107)	O9a:H23	B1	aadA1, aadA2, blaCTX-M-15, catA1, cmlA1, dfrA12, erm(B), mdf(A), mph(A), qacE, sul1, sul3, tet(B)	gyrA(p.D87N, p.S83L), parC(p.S80I), parE(p.S458A)	astA, gad, iss, lpfA, terC, traT
Isolate_40	Escherichia coli	Wound	ST2006	Col(MG828), Col156, IncFIA, IncFIB(AP001918), IncFII(pAMA1167-NDM-5), IncFII(pRSB107)	O9a:H23	B1	aadA1, aadA2, blaCTX-M-15, catA1, cmlA1, dfrA12, erm(B), mdf(A), mph(A), qacE, sul1, sul3, tet(B)	gyrA(p.D87N, p.S83L), parC(p.S80I), parE(p.S458A)	astA, gad, iss, lpfA, terC, traT
Isolate_41	Escherichia coli	Wound	ST46	Col(MG828), IncFIA, IncFIB(AP001918), IncFII, IncFII(pCoo), IncQ1	O9:H10	A	aac(3)-IId, aadA5, aph(3'')-Ib, aph(3')-Ia, aph(6)-Id, blaTEM-1B, catA1, dfrA17, mdf(A), mph(A), qacE, sitABCD, sul1, sul2, tet(B)	gyrA(p.D87N, p.S83L), parC(p.S57T, p.S80I)	fyuA, gad, irp2, iucC, iutA, mcbA, ompT, sitA, terC, traT
Isolate_42	Enterobacter kobei	Wound	ST56	Col(pHAD28), IncFIB(K), IncFII(Yp)	nd	nd	blaACT-9, fosA, mcr-10		nd
Isolate_43	Proteus mirabilis	Wound	n.s.a	nd	nd	nd	aadA1, blaCARB-2, cat, dfrA1, dfrA15, floR, qacE, sul1, tet(G), tet(J)		nd
Isolate_44	Escherichia coli	Wound	ST131	Col(BS512), Col156, IncFIA, IncFIB(AP001918)	O25:H4	B2	aac(3)-IIa, aac(6')-Ib-cr, aadA5, blaCTX-M-15, blaOXA-1, catB3, dfrA17, mdf(A), mph(A), qacE, sitABCD, sul1, tet(A)	gyrA(p.D87N, p.S83L), parC(p.E84V, p.S80I), parE(p.I529L)	cea, chuA, fyuA, gad, hra, iha, irp2, iss, iucC, iutA, kpsE, kpsMII_K5, ompT, papA_F43, papC, sat, sitA, terC, traT, usp, yfcV
Isolate_45	Escherichia coli	Wound	ST131	Col(BS512), Col156, IncFIA, IncFIB(AP001918)	O25:H4	B2	aac(3)-IIa, aac(6')-Ib-cr, aadA5, blaCTX-M-15, blaOXA-1, catB3, dfrA17, mdf(A), mph(A), qacE, sitABCD, sul1, tet(A)	gyrA(p.D87N, p.S83L), parC(p.E84V, p.S80I), parE(p.I529L)	cea, chuA, fyuA, gad, hra, iha, irp2, iss, iucC, iutA, kpsE, kpsMII_K5, ompT, papA_F43, papC, sat, sitA, terC, traT, usp, yfcV
Isolate_46	Escherichia coli	Wound	ST12	IncFIB(AP001918), IncFII, IncQ1	O4:H1	B2	aph(3'')-Ib, aph(6)-Id, blaTEM-1B, catA1, dfrA7, mdf(A), qacE, sitABCD, sul2, tet(A)	gyrA(p.S83L)	afaD, capU, cea, chuA, clbB, focC, fyuA, gad, hra, iha, ireA, iroN, irp2, iss, iucC, iutA, kpsE, kpsMII, mchB, mchC, mchF, mcmA, ompT, papA_F8, papA_F9, papA_fsiA_F16, papC, senB, sfaD, sitA, tcpC, terC, traT, usp, vat, yfcV
Isolate_47	Escherichia coli	Wound	ST131	Col(MG828), IncFIA, IncFIB(AP001918)	O25:H4	B2	aac(3)-IIa, blaCTX-M-15, catA1, mdf(A), sitABCD, tet(B)	gyrA(p.D87N, p.S83L), parC(p.E84V, p.S80I), parE(p.I529L)	chuA, fyuA, gad, iha, irp2, iss, iucC, iutA, kpsE, kpsMII_K5, ompT, papA_F43, sat, sitA, terC, traT, usp, yfcV
Isolate_48	Providencia stuartii	Wound	n.s.a	Col3M	nd	nd	aac(2')-Ia, aadA1, aph(3')-Ia, catA3, dfrA1, qnrD1, sul3, tet(B)		nd
Isolate_53	Escherichia coli	Wound	ST131	Col(MG828), IncB/O/K/Z, IncFIA, IncFII	O25:H4	B2	aac(3)-IIa, aac(6')-Ib-cr, aadA5, blaCTX-M-15, blaOXA-1, catB3, dfrA17, mdf(A), mph(A), qacE, sitABCD, sul1, tet(A)	gyrA(p.D87N, p.S83L), parC(p.E84V, p.S80I), parE(p.I529L)	chuA, fyuA, gad, iha, irp2, iss, iucC, iutA, kpsE, kpsMII_K5, ompT, papA_F43, sat, sitA, terC, traT, usp, yfcV
Isolate_54	Escherichia coli	Wound	ST3	Col156, IncFIA, IncFIB(AP001918), IncFII	O15:H18	D	aadA1, aadA5, aph(3'')-Ib, aph(6)-Id, blaOXA-1, blaTEM-169, blaTEM-33, catA1, dfrA17, erm(B), mdf(A), mph(A), qacE, sitABCD, sul1, sul2, tet(A)		air, chuA, eilA, fyuA, irp2, iss, kpsE, kpsMII_K5, lpfA, ompT, senB, sitA, terC, traT
Isolate_55	Escherichia coli	Wound	ST2006	Col(MG828), Col156, IncFIA, IncFIB(AP001918), IncFII(pAMA1167-NDM-5), IncFII(pRSB107)	O9a:H23	B1	aadA1, aadA2, blaCTX-M-15, catA1, cmlA1, dfrA12, erm(B), mdf(A), mph(A), qacE, qepA4, sul1, sul3, tet(B)	gyrA(p.D87N, p.S83L), parC(p.S80I), parE(p.S458A)	astA, gad, iss, lpfA, terC, traT
Isolate_56	Klebsiella oxytoca	Wound	ST419	IncFIB(pHCM2)	unk:unk	nd	blaOXY-2-6		nd
Isolate_58	Klebsiella pneumoniae	Wound	ST15	Col(pHAD28), ColpVC, IncFIB(K), IncFII(K), IncFII(SARC14), IncFII(Yp)	K8:O1	nd	OqxA, OqxB, aac(3)-IIa, aac(6')-Ib-cr, aph(3'')-Ib, aph(6)-Id, blaCTX-M-15, blaOXA-1, blaSHV-106, blaSHV-28, blaTEM-1B, catB3, fosA, qnrB1, sul2, tet(A)		iutA, traT
Isolate_59	Escherichia coli	Wound	ST131	Col(pHAD28), Col156, Col440II, IncFIA, IncFIB(AP001918), IncI1-I(Alpha)	O25:H4	B2	aac(3)-IIa, aac(6')-Ib-cr, aadA5, blaCTX-M-15, blaOXA-1, catB3, dfrA17, mdf(A), mph(A), qacE, sitABCD, sul1, tet(A)	gyrA(p.D87N, p.S83L), parC(p.E84V, p.S80I), parE(p.I529L)	chuA, cnf1, fyuA, gad, hra, iha, irp2, iss, iucC, iutA, kpsE, kpsMII_K5, ompT, papA_F43, papC, sat, senB, sitA, terC, traT, usp, yfcV
Isolate_60	Escherichia coli	Wound	ST2006	Col(MG828), Col156, IncFIA, IncFIB(AP001918), IncFII(pAMA1167-NDM-5), IncFII(pRSB107)	O9a:H23	B1	aadA1, aadA2, blaCTX-M-15, catA1, cmlA1, dfrA12, erm(B), mdf(A), mph(A), qacE, sul1, sul3, tet(B)	gyrA(p.D87N, p.S83L), parC(p.S80I), parE(p.S458A)	astA, gad, iss, lpfA, terC, traT
Isolate_61	Escherichia coli	Wound	ST131	Col(BS512), Col156, IncFIA, IncFIB(AP001918)	O25:H4	B2	aac(3)-IIa, aac(6')-Ib-cr, aadA5, blaCTX-M-15, blaOXA-1, catB3, dfrA17, mdf(A), mph(A), qacE, sitABCD, sul1, tet(A)	gyrA(p.D87N, p.S83L), parC(p.E84V, p.S80I), parE(p.I529L)	cea, chuA, fyuA, gad, hra, iha, irp2, iss, iucC, iutA, kpsE, kpsMII_K5, ompT, papA_F43, papC, sat, sitA, terC, traT, usp, yfcV
Definition: nd: not determined ; n.s.a: no scheme available ; unk: unknown

## Sheet: Non-Enterobacterales
GENOTYPIC CHARACTERISTICS OF NON-ENTEROBACTERALES ISOLATES RECOVERED FROM CLINICAL SOURCES IN GHANA
Sample_ID	Organism	Source	Serotype	MLST	Plasmid	AMR genes	AMR Chromosomal Point Mutations	Virulence genes
Isolate_20	Stutzerimonas frequens	Blood	nd	n.s.a	nd	nd		algA, algU, flgG, flgI, algB, xcpT, xcpS, xcpR, waaF, pilJ, pilH, pilG, pilU, pilT, pilR, algR, algC, fliE, fliG, fliI, fliM, fliN, fliP, fliQ, flhA, fleN, fliA, motC, fleQ
Isolate_21	Acinetobacter baumannii	Blood	nd	ST2213	nd	blaADC-25, blaOXA-70		nd
Isolate_22	Acinetobacter baumannii	Urine	nd	ST2213	nd	blaADC-25, blaOXA-70		nd
Isolate_23	Acinetobacter nosocomialis	Urine	nd	ST782	pVB11737_6, pWP2-W18-ESBL-11_3	blaADC-25, tet(39)		nd
Isolate_24	Acinetobacter nosocomialis	Urine	nd	ST279	pVB11737_5, pVB11737_6	sul2		nd
Isolate_27	Pseudomonas aeruginosa	Wound	O5	ST244	pHOU1-1	aph(3')-IIb, blaOXA-396, blaOXA-494, blaPAO, catB7, fosA		exoS, pilF, lasB, mucP, algA, algF, algJ, algI, algL, algX, algG, algE, algK, alg44, alg8, algD, motY, flgA, flgM, flgN, rhlI, rhlB, rhlA, tse3, algB, algW, mucE, ptxR, pvcD, pvcC, pvcB, pvcA, algC, motB, motA, waaA, waaP, waaG, waaC, waaF, pilQ, pilP, pilO, pilN, pilM, algP/algR3, algQ, algR, algZ, lasI, fliK, fliL, fliM, fliN, fliO, fliP, fliQ, fliR, flhB, flhA, flhF, fleN, fliA, motC, motD, pv…
Isolate_30	Kerstersia gyiorum	Wound	nd	n.s.a	nd	catB3		nd
Isolate_31	Pseudomonas aeruginosa	Wound	O11	ST3662	nd	aph(3')-IIb, blaOXA-395, blaPAO, catB7, crpP, fosA		phzA1, phzB1, phzC1, phzD1, phzE1, phzF1, phzG1, phzS, fptA, pchI, pchH, pchG, pchF, pchE, pchR, pchD, pchC, pchB, pchA, chpE, chpD, chpC, chpB, chpA, pilK, pilJ, pilI, pilH, pilG, pilU, pilT, vgrG1b, vgrG1a, clpV1, hsiH1, hsiG1, hsiF1, hsiE1, hcp1, hsiC1/vipB, hsiB1/vipA, hsiA1, fha1, lip1, hsiJ1, dotU1, icmF1/tssM1, tagF/pppB, pppA, ppkA, tagT, tagS, tagR, tagQ, algB, algC, algZ, algR, algQ, al…
Isolate_32	Pseudomonas aeruginosa	Wound	O5	ST244	pHOU1-1	aph(3')-IIb, blaOXA-396, blaOXA-494, blaPAO, catB7, fosA		exoS, pilF, lasB, mucP, algA, algF, algJ, algI, algL, algX, algG, algE, algK, alg44, alg8, algD, motY, motA, motB, algB, phzB1, phzB1, algW, algZ, algR, algQ, algP/algR3, flgA, flgM, flgN, pilM, pilN, pilO, pilP, pilQ, lasA, tse1, pscL, pscK, pscJ, pscI, pscH, pscG, pscF, pscE, pscD, pscC, pscB, exsD, exsA, exsB, exsE, exsC, popD, popB, pcrH, pcrV, pcrG, pcrR, pcrD, pcr4, pcr3, pcr2, pcr1, popN, …
Isolate_38	Pseudomonas aeruginosa	Wound	O6	ST4334	pHOU1-1	blaOXA-114c, blaOXA-114g		motB, motA, waaA, waaP, waaG, waaC, waaF, pilQ, pilP, pilO, pilN, pilM, algP/algR3, algQ, algR, algZ, algC, algB, exoT, phzH, tagQ, tagR, tagS, tagT, ppkA, pppA, tagF/pppB, icmF1/tssM1, dotU1, hsiJ1, lip1, fha1, hsiA1, hsiB1/vipA, hsiC1/vipB, hcp1, hsiE1, hsiF1, hsiG1, hsiH1, clpV1, vgrG1a, vgrG1b, pilT, pilU, pilG, pilH, pilI, pilJ, pilK, chpA, chpB, chpC, chpD, chpE, pchA, pchB, pchC, pchD, pch…
Isolate_49	Pseudomonas aeruginosa	Wound	O6	ST4332	pHOU1-1	aph(3')-IIb, blaOXA-485, blaOXA-488, blaPAO, catB7, crpP, fosA		rhlI, rhlB, rhlA, tse3, motY, algD, alg8, alg44, algK, algE, algG, algX, algL, algI, algJ, algF, algA, mucP, lasB, pilF, exoS, flgA, flgM, flgN, algB, algZ, algR, algQ, algP/algR3, pvdQ, pvdA, pvdP, pvdM, pvdN, pvdO, pvdF, pvdE, fpvA, pilE, pilY2, pilY1, pilX, pilW, pilV, fimU, fimT, pilR, pilS, xcpA/pilD, pilC, pilB, pilM, pilN, pilO, pilP, pilQ, algC, algU, mucA, mucB, mucC, mucD, plcH, flgB, f…
Isolate_50	Pseudomonas aeruginosa	Wound	O6	ST4332	pHOU1-1	aph(3')-IIb, blaOXA-485, blaOXA-488, blaPAO, catB7, crpP, fosA		exoY, pvcA, pvcB, pvcC, pvcD, ptxR, flgA, flgM, flgN, exoT, pvdQ, pvdA, pvdP, pvdM, pvdN, pvdO, pvdF, pvdE, fpvA, pvdD, pvdJ, pvdI, mbtH-like, pvdH, pvdL, pvdG, pvdS, phzH, tagQ, tagR, tagS, tagT, ppkA, pppA, tagF/pppB, icmF1/tssM1, dotU1, hsiJ1, lip1, fha1, hsiA1, hsiB1/vipA, hsiC1/vipB, hcp1, hsiE1, hsiF1, hsiG1, hsiH1, clpV1, vgrG1a, vgrG1b, pscL, pscK, pscJ, pscI, pscH, pscG, pscF, pscE, pscD…
Isolate_51	Pseudomonas aeruginosa	Wound	O11	ST3662	nd	aph(3')-IIb, blaOXA-395, blaPAO, catB7, crpP, fosA		pilF, lasB, mucP, flgN, flgM, flgA, xcpQ, xcpP, xcpR, xcpS, xcpT, xcpU, xcpV, xcpW, xcpX, xcpY, xcpZ, algB, pilT, pilU, pilG, pilH, pilI, pilJ, pilK, chpA, chpB, chpC, chpD, chpE, mucE, pvdQ, pvdA, pvdP, pvdM, pvdN, pvdO, pvdF, pilQ, pilP, pilO, pilN, pilM, ptxR, pvcD, pvcC, pvcB, pvcA, phzA1, lasA, tse1, rhlI, rhlB, rhlA, tse3, motY, algD, alg8, alg44, algK, algE, algG, algX, algL, algI, algJ, a…
Isolate_52	Pseudomonas aeruginosa	Wound	O7	ST4333	nd	aph(3')-IIb, blaOXA-50, blaPAO, catB7, fosA		lasA, tse1, pscL, pscK, pscJ, pscI, pscH, pscG, pscF, pscE, pscD, pscC, pscB, exsD, exsA, exsB, exsE, exsC, popD, popB, pcrH, pcrV, pcrG, pcrR, pcrD, pcr4, pcr3, pcr2, pcr1, popN, pscN, pscO, pscP, pscQ, pscR, pscS, pscT, pscU, motD, motC, fliA, fleN, flhF, flhA, flhB, fliR, fliQ, fliP, fliO, fliN, fliM, fliL, fliK, lasI, algB, phzM, mucE, algW, pvcD, pvcC, pvcB, pvcA, rhlI, rhlB, rhlA, tse3, muc…
Isolate_57	Alcaligenes faecalis	Wound	nd	n.s.a	pESBL176, pESBL96	aac(6')-Ib-cr, aac(6')-Ib3, aadA1, ant(2'')-Ia, aph(3'')-Ib, aph(6)-Id, blaCARB-4, catB3, dfrA15, dfrA17, floR, qacE, sul1, tet(A), tet(G)		nd
Isolate_62	Pseudomonas aeruginosa	Wound	O6	ST4334	pHOU1-1	aph(3')-IIb, blaOXA-485, blaOXA-488, blaPAO, catB7, crpP, fosA		motB, motA, waaA, waaP, waaG, waaC, waaF, pilQ, pilP, pilO, pilN, pilM, algP/algR3, algQ, algR, algZ, algC, algB, exoT, phzH, tagQ, tagR, tagS, tagT, ppkA, pppA, tagF/pppB, icmF1/tssM1, dotU1, hsiJ1, lip1, fha1, hsiA1, hsiB1/vipA, hsiC1/vipB, hcp1, hsiE1, hsiF1, hsiG1, hsiH1, clpV1, vgrG1a, vgrG1b, pilT, pilU, pilG, pilH, pilI, pilJ, pilK, chpA, chpB, chpC, chpD, chpE, pchA, pchB, pchC, pchD, pch…
Definition: nd: not determined ; n.s.a: no scheme available
