# Supplementary material for: Predominance of antimicrobial resistance genes and high-risk clones among Gram negatives from clinical sources in Accra-Ghana
Source: PLoS One. 2026 Apr 16;21(4):e0344837. doi: 10.1371/journal.pone.0344837 (PMC13086430; doi:10.1371/journal.pone.0344837)
Supplement: S2 Table — (XLSX) [file pone.0344837.s002.xlsx]

## Sheet: Genome Statistics
GENOME ASSEMBLY AND ANNOTATION STATISTICS OF GRAM NEGATIVE ISOLATES
Sample ID	Genome size	No. of reads	Number of contigs	Largest contig	n50	GC Content (%)	Coverage	CDS	Total genes	Total RNA genes	tRNA	Genome accession
Isolate_1	5094840	718400	73	550542	198569	54.9	27	4857	4942	85	75	JANASG000000000
Isolate_2	4852951	737410	37	649737	312105	55.5	31	4503	4660	86	76	JANKCB000000000
Isolate_3	4906965	689358	147	323570	81975	55.8	28	4711	4798	87	75	JANASM000000000
Isolate_4	5004597	750920	259	139929	48290	50.8	58	4788	4880	92	77	JANARW000000000
Isolate_5	4651737	1317128	94	419298	195334	50.7	57	4422	4510	88	75	JANASJ000000000
Isolate_6	5289286	933736	172	326350	139810	50.6	35	5168	5262	94	77	JANASN000000000
Isolate_7	5045864	809632	32	1416722	424101	57.7	29	4825	4919	94	75	JANART000000000
Isolate_8	5512457	938696	48	1458080	427553	57.1	34	5354	5449	95	78	JANARV000000000
Isolate_9	5564890	1753020	133	792833	248719	57.2	59	5440	5533	93	74	JANASA000000000
Isolate_10	5390064	1260798	113	400592	154021	57.3	44	5257	5348	91	78	JANASB000000000
Isolate_11	5275614	579036	248	220805	65501	57.6	23	5113	5255	142	83	JANARX000000000
Isolate_12	5855168	1041698	107	475628	194654	56.8	31	5751	5836	85	85	JANASC000000000
Isolate_13	5720049	1817758	190	768982	184797	57	57	5651	5746	95	81	JANASD000000000
Isolate_14	5266232	879152	48	1037864	521162	57.5	33	5060	5151	91	78	JANASF000000000
Isolate_15	5025459	573666	34	1210377	422182	57.7	22	4813	4904	91	74	JANASH000000000
Isolate_16	5493445	408022	201	161711	58606	57.3	20	5304	5392	88	74	JANASI000000000
Isolate_17	5369298	955016	125	370231	171408	57.9	32	5171	5258	87	76	JANASL000000000
Isolate_18	4730052	1486020	53	547512	175352	52.2	58	4488	4586	98	76	JANARU000000000
Isolate_19	4812621	1110116	116	261422	80705	52	44	4713	4795	82	71	JANARZ000000000
Isolate_20	4384171	579036	34	851903	298314	63.5	23	4036	4138	62	55	JANARY000000000
Isolate_21	3687594	1081836	25	1129561	856373	38.9	63	3337	3407	70	63	JANASE000000000
Isolate_22	3687294	860206	24	1129297	856373	38.9	49	3379	3449	70	63	JANASP000000000
Isolate_23	3830868	789682	97	380430	215707	38.7	44	3669	3740	71	64	JANASK000000000
Isolate_24	3916534	1326040	78	480618	141681	38.7	72	3791	3862	71	64	JANASO000000000
Isolate_25	4927508	1009856	103	683331	322419	50.9	39	4596	4823	93	80	JANKLG000000000
Isolate_26	4455003	782484	63	1087565	642172	40.8	35	3988	4093	82	70	JANKLM000000000
Isolate_27	6329122	892950	102	598853	227540	66.4	24	5755	5955	64	66	JANKLB000000000
Isolate_28	4814804	579368	141	269716	146787	50.8	23	4469	4727	90	80	JANKKW000000000
Isolate_29	4817108	566088	141	267549	185483	50.8	22	4465	4724	88	78	JANKKX000000000
Isolate_30	3983113	621880	17	1055846	485120	62.5	26	3466	3525	56	52	JANKLF000000000
Isolate_31	6260777	725162	101	559858	221614	66.2	28	5966	6046	80	64	CP100759
Isolate_32	6689730	1089982	140	459050	177606	65.9	28	6178	6423	64	66	JANKLA000000000
Isolate_33	4956937	1096938	174	281481	100774	50.7	42	4568	4863	96	80	JANKLC000000000
Isolate_34	5515678	890074	106	501580	191912	57.2	30	5106	5425	93	79	JANKLK000000000
Isolate_35	5688957	3672630	107	708789	224847	56.9	88	5377	5460	83	78	JANUQP000000000
Isolate_36	4926336	825904	105	683331	322409	50.8	30	4590	4823	94	80	JANKLJ000000000
Isolate_37	4082515	515534	66	852013	275928	38.9	26	3703	3821	86	76	JANKKL000000000
Isolate_38	6485299	678658	1	6485299	6485299	66.4	176	6415	6495	80	64	CP100760
Isolate_39	4924575	565910	103	683151	355046	50.9	22	4598	4818	94	80	JANKLL000000000
Isolate_40	4928362	989418	99	683329	322419	50.9	39	4600	4825	94	80	JANKLP000000000
Isolate_41	4789577	904192	225	326020	93368	50.7	37	4476	4811	91	81	JANKKR000000000
Isolate_42	4698479	1191114	58	467628	191441	55	48	4400	4537	87	77	JANKLD000000000
Isolate_43	3861596	930388	40	709426	384795	38.6	50	3441	3549	82	74	JANKLH000000000
Isolate_44	5203008	764604	124	708263	209087	50.7	28	4878	5191	85	78	JANKKT000000000
Isolate_45	5208035	1046794	128	533157	225781	50.7	39	4880	5201	86	79	JANKKU000000000
Isolate_46	5311716	1068046	241	533616	203098	50.5	38	4945	5329	87	78	JANKKM000000000
Isolate_47	5047094	839020	107	549260	199968	50.8	31	4726	4994	85	78	JANKKO000000000
Isolate_48	4329306	808942	106	650510	187893	41.2	38	3990	4125	77	71	JANKKP000000000
Isolate_49	6424392	887516	83	716199	210548	66.4	24	5878	6045	65	67	JANKKQ000000000
Isolate_50	6405515	643680	82	599002	140466	66.4	30	6039	6118	79	65	JANASQ000000000
Isolate_51	6408340	781290	92	559858	240892	66.2	21	5837	6006	65	71	JANKLN000000000
Isolate_52	6302736	934920	86	693001	230874	66.5	26	5764	5918	64	67	JANKLQ000000000
Isolate_53	5307485	1019494	81	697350	341820	50.7	37	5068	5328	86	78	JANKKN000000000
Isolate_54	5223104	936564	227	346130	183111	50.7	34	4817	4212	98	88	JANKKV000000000
Isolate_55	4929070	1132212	103	683331	322419	50.9	44	4602	4825	94	80	JANKLE000000000
Isolate_56	5846892	576088	49	1159530	347536	55	41	5543	5659	116	87	JANASR000000000
Isolate_57	4464976	989950	66	915131	282357	56.8	41	4191	4211	59	52	JANKKY000000000
Isolate_58	5506899	829338	107	501580	191912	57.2	28	5109	5413	90	78	JANKLI000000000
Isolate_59	5396120	831502	132	490237	222183	50.6	30	5110	5413	86	79	JANKKZ000000000
Isolate_60	4926555	1102370	105	557078	322419	50.9	43	4598	4822	92	80	JANKLO000000000
Isolate_61	5203328	857682	131	708002	194836	50.7	32	4868	5194	85	78	JANKKS000000000
Isolate_62	6344761	461706	218	220607	55471	66.4	176	6031	6111	80	64	CP100761

## Sheet: E.COLI SNP MATRIX
	Isolate_40/1-105134	Isolate_60/1-105134	Isolate_39/1-105134	Isolate_36/1-105134	Isolate_25/1-105134	Isolate_55/1-105134	Isolate_33/1-105134	Isolate_59/1-105134	Isolate_29/1-105134	Isolate_28/1-105134	Isolate_54/1-105134	Isolate_45/1-105134	Isolate_44/1-105134	Isolate_61/1-105134	Isolate_41/1-105134	Isolate_47/1-105134	Isolate_53/1-105134	Isolate_46/1-105134	Isolate_4/1-105134	Isolate_5/1-105134	Isolate_6/1-105134	reference/1-105134
Isolate_40/1-105134	0	3	7	6	6	6	23113	39539	13586	13590	35935	39532	39534	39533	23017	39555	39550	39377	36648	13449	35997	845
Isolate_60/1-105134	3	0	8	7	7	7	23114	39540	13587	13591	35936	39533	39535	39534	23018	39556	39551	39378	36649	13450	35998	846
Isolate_39/1-105134	7	8	0	1	1	1	23116	39544	13591	13585	35940	39537	39539	39538	23022	39560	39555	39382	36653	13454	36002	850
Isolate_36/1-105134	6	7	1	0	0	0	23115	39543	13590	13584	35939	39536	39538	39537	23021	39559	39554	39381	36652	13453	36001	849
Isolate_25/1-105134	6	7	1	0	0	0	23115	39543	13590	13584	35939	39536	39538	39537	23021	39559	39554	39381	36652	13453	36001	849
Isolate_55/1-105134	6	7	1	0	0	0	23115	39543	13590	13584	35939	39536	39538	39537	23021	39559	39554	39381	36652	13453	36001	849
Isolate_33/1-105134	23113	23114	23116	23115	23115	23115	0	45808	24195	24197	40669	45799	45801	45800	18783	45820	45819	45862	41610	24068	40247	22676
Isolate_59/1-105134	39539	39540	39544	39543	39543	39543	45808	0	43498	43504	47793	55	51	52	45839	158	77	22462	47812	43398	47722	39654
Isolate_29/1-105134	13586	13587	13591	13590	13590	13590	24195	43498	0	6	38851	43493	43495	43494	24391	43512	43510	43546	39590	12407	38774	13070
Isolate_28/1-105134	13590	13591	13585	13584	13584	13584	24197	43504	6	0	38855	43499	43501	43500	24397	43518	43516	43552	39596	12413	38780	13074
Isolate_54/1-105134	35935	35936	35940	35939	35939	35939	40669	47793	38851	38855	0	47784	47786	47785	40616	47791	47780	47175	22181	38801	28804	35634
Isolate_45/1-105134	39532	39533	39537	39536	39536	39536	45799	55	43493	43499	47784	0	4	3	45834	155	80	22461	47809	43397	47715	39647
Isolate_44/1-105134	39534	39535	39539	39538	39538	39538	45801	51	43495	43501	47786	4	0	1	45834	157	76	22457	47807	43395	47715	39649
Isolate_61/1-105134	39533	39534	39538	39537	39537	39537	45800	52	43494	43500	47785	3	1	0	45833	156	77	22458	47808	43396	47714	39648
Isolate_41/1-105134	23017	23018	23022	23021	23021	23021	18783	45839	24391	24397	40616	45834	45834	45833	0	45857	45852	46106	38888	24438	40401	22584
Isolate_47/1-105134	39555	39556	39560	39559	39559	39559	45820	158	43512	43518	47791	155	157	156	45857	0	137	22468	47822	43418	47729	39670
Isolate_53/1-105134	39550	39551	39555	39554	39554	39554	45819	77	43510	43516	47780	80	76	77	45852	137	0	22461	47813	43409	47716	39665
Isolate_46/1-105134	39377	39378	39382	39381	39381	39381	45862	22462	43546	43552	47175	22461	22457	22458	46106	22468	22461	0	47482	43551	47201	39661
Isolate_4/1-105134	36648	36649	36653	36652	36652	36652	41610	47812	39590	39596	22181	47809	47807	47808	38888	47822	47813	47482	0	39551	29162	36342
Isolate_5/1-105134	13449	13450	13454	13453	13453	13453	24068	43398	12407	12413	38801	43397	43395	43396	24438	43418	43409	43551	39551	0	38556	12971
Isolate_6/1-105134	35997	35998	36002	36001	36001	36001	40247	47722	38774	38780	28804	47715	47715	47714	40401	47729	47716	47201	29162	38556	0	35551
reference/1-105134	845	846	850	849	849	849	22676	39654	13070	13074	35634	39647	39649	39648	22584	39670	39665	39661	36342	12971	35551	0
min: 0 max: 47822

## Sheet: K.PNEUMONIAE SNP MATRIX
	Isolate_34/1-62309	Isolate_58/1-62309	Isolate_35/1-62309	Isolate_8/1-62309	Isolate_11/1-62309	Isolate_9/1-62309	Isolate_10/1-62309	Isolate_12/1-62309	Isolate_13/1-62309	Isolate_14/1-62309	Isolate_15/1-62309	Isolate_16/1-62309	Isolate_7/1-62309	reference/1-62309
Isolate_34/1-62309	0	4	20235	18910	19942	18800	20063	19915	20298	19027	19190	19587	19191	18456
Isolate_58/1-62309	4	0	20235	18908	19944	18798	20061	19911	20298	19025	19188	19583	19189	18454
Isolate_35/1-62309	20235	20235	0	18714	19513	18741	19663	19566	1444	20285	19328	20761	19329	18305
Isolate_8/1-62309	18910	18908	18714	0	18579	6257	18551	18367	18812	18825	16789	19149	16790	4518
Isolate_11/1-62309	19942	19944	19513	18579	0	18628	19341	19213	19503	19930	18977	20144	18978	18267
Isolate_9/1-62309	18800	18798	18741	6257	18628	0	18666	18349	18853	18934	16588	19198	16589	3638
Isolate_10/1-62309	20063	20061	19663	18551	19341	18666	0	19720	19403	20067	19065	20466	19066	18253
Isolate_12/1-62309	19915	19911	19566	18367	19213	18349	19720	0	19697	19966	18833	20274	18834	17893
Isolate_13/1-62309	20298	20298	1444	18812	19503	18853	19403	19697	0	20322	19361	20767	19362	18454
Isolate_14/1-62309	19027	19025	20285	18825	19930	18934	20067	19966	20322	0	19622	19553	19623	18547
Isolate_15/1-62309	19190	19188	19328	16789	18977	16588	19065	18833	19361	19622	0	19802	1	16058
Isolate_16/1-62309	19587	19583	20761	19149	20144	19198	20466	20274	20767	19553	19802	0	19803	18741
Isolate_7/1-62309	19191	19189	19329	16790	18978	16589	19066	18834	19362	19623	1	19803	0	16059
reference/1-62309	18456	18454	18305	4518	18267	3638	18253	17893	18454	18547	16058	18741	16059	0
min: 1 max: 20767
